# Supplementary material for: New Perspectives on the Sustainable Employment of Chestnut Shells as Active Ingredient against Oral Mucositis: A First Screening
Source: Int J Mol Sci. 2022 Nov 29;23(23):14956. doi: 10.3390/ijms232314956 (PMC9737246; doi:10.3390/ijms232314956)
Supplement: Supplementary file 1 [file ijms-23-14956-s001.zip]

Archive with 1 entries (1 files):
- ijms-1957716-supplementary.pdf
